# Supplementary material for: Effects of load carriage on physiological determinants in adventure racers
Source: PLoS One. 2017 Dec 7;12(12):e0189516. doi: 10.1371/journal.pone.0189516 (PMC5720778; doi:10.1371/journal.pone.0189516)
Supplement: S1 Table — (XLSX) [file pone.0189516.s001.xlsx]

## Sheet: anova
S1 Table - General dataset.
subject	load (1-0%bm; 2-7%bm; 3-15%bm)	load (%bm)	BM	abs extra load	HRmax	VO2max	Vo2max bm	vVO2max	RERmax	VT1	VT2	VT1 bm	VT	VT2 bm	v2VT	delt v1VT	delt v2VT	VT1%	LV2%	lv1% bm	LV2% bm	vLV1%	vLV2%	FC_LV1	FC_LV2	RPE_LV1	RPE_LV2	RPE_max	ECO_VO2	ECO_VO2 BM	ECO_J	ECO (J/kg bm/m)		delta custo carga	ECO% (ECO/VO2max)	ECO% BM	ECO_FC	ECO_RPE
1	1	0	72.3	0	190	55	55	19	1.1	26.4	44.9	26.4	44.9	10	17	0	0	48	81.6364	48	81.6364	52.6316	89.4737	141	190	9	17	19	43.87	39.87	3.18582	4.24811		0	79.7636	72.4909	181	10.5
1	2	7	72.3	5.061	187	48.5	51.895	16	1	27.8	46.6	29.746	49.862	9	15	-1	-2	57.3196	96.0825	53.5697	89.7967	56.25	93.75	143	182	10	15	19	41.48	40.3836	3.38859	4.87654		0.628435	85.5258	77.8179	170	12.5
1	3	15	72.3	10.845	190	48.1	55.315	16	1.11	28.8	46	33.12	52.9	9	15	-1	-2	59.8753	95.6341	52.0654	83.1601	56.25	93.75	140	184	9	18	20	45.64	48.486	3.775	5.85495		1.60684	94.8857	87.6543	179	12.5
2	1	0	86.4	0	169	44.2	44.2	17	1.11	26.9	42.6	26.9	42.6	9	13	0	0	60.8597	96.3801	60.8597	96.3801	52.9412	76.4706	136	148	12	14	18	33.11	29.11	3.01282	4.05599		0	74.9095	65.8597	142	7.5
2	2	7	86.4	6.048	173	46.7	49.969	16	1.13	30.7	40.7	32.849	43.549	7	11	-2	-2	65.7388	87.152	61.4381	81.4505	43.75	68.75	131	152	8	13	16	32.04	30.2828	3.42507	4.98657		0.930574	68.6081	60.6032	134	9.5
2	3	15	86.4	12.96	165	46.8	53.82	14	1.08	27.4	40.8	31.51	46.92	8	12	-1	-1	58.547	87.1795	50.9104	75.8082	57.1429	85.7143	113	156	11	15	15	37.42	39.033	3.76432	5.89181		1.83582	79.9573	72.5251	145	9.5
3	1	0	81.2	0	195	45.1	45.1	21	1.27	23	39.5	23	39.5	9	15	0	0	50.9978	87.5831	50.9978	87.5831	42.8571	71.4286	116	163	9	13	20	25.72	21.72	1.92466	2.62281		0	57.0288	48.1596	155	10.5
3	2	7	81.2	5.684	196	42.1	45.047	20	1.25	20.7	37.1	22.149	39.697	8	14	-1	-1	49.1686	88.1235	45.952	82.3584	40	70	116	166	9	10	19	28.35	26.3345	2.32388	3.40718		0.784372	67.3397	58.4601	147	8.5
3	3	15	81.2	12.18	193	40.1	46.115	17	1.28	20.1	29.8	23.115	34.27	8	12	-1	-3	50.1247	74.3142	43.5867	64.6211	47.0588	70.5882	123	156	8	9	19	21.24	20.426	1.88564	3.08319		0.460381	52.9676	44.2936	144	10.5
4	1	0	77.2	0	183	43.5	43.5	19	1.19	25.4	35.4	25.4	35.4	8	14	0	0	58.3908	81.3793	58.3908	81.3793	42.1053	73.6842	117	159	8	13	18	37.37	33.37	3.22159	4.31744		0	85.908	76.7126	156	11.5
4	2	7	77.2	5.404	183	41.2	44.084	17	1.23	27.4	38.1	29.318	40.767	8	13	0	-1	66.5049	92.4757	62.1541	86.4259	47.0588	76.4706	125	159	9	13	18	34.18	32.5726	3.1275	4.53845		0.221007	82.9612	73.8876	157	11.5
4	3	15	77.2	11.58	182	46.2	53.13	15	1.2	27.3	37.2	31.395	42.78	8	12	0	-2	59.0909	80.5195	51.3834	70.0169	53.3333	80	127	158	9	15	19	35.8	37.17	3.57622	5.6106		1.29316	77.4892	69.9605	151	11.5
5	1	0	75.1	0	170	45.7	45.7	17	1.02	22.1	37.2	22.1	37.2	8	15	0	0	48.3589	81.4004	48.3589	81.4004	47.0588	88.2353	112	161	8	15	19	31.56	27.56	2.46713	3.32802		0	69.0591	60.3063	145	10.5
5	2	7	75.1	5.257	169	40.2	43.014	16	1.03	24.5	34.5	26.215	36.915	8	14	0	-1	60.9453	85.8209	56.9582	80.2064	50	87.5	112	159	8	13	19	29.88	27.9716	2.47615	3.61899		0.290969	74.3284	65.0291	150	10.5
5	3	15	75.1	11.265	167	43.5	50.025	16	1.04	22.2	41.5	25.53	47.725	8	13	0	-2	51.0345	95.4023	44.3778	82.9585	50	81.25	104	158	9	13	19	29.71	30.1665	2.64841	4.2032		0.875176	68.2989	60.3028	153	10.5
6	1	0	74.8	0	182	40.1	40.1	17	1.06	23.2	38.6	23.2	38.6	8	14	0	0	57.8554	96.2594	57.8554	96.2594	47.0588	82.3529	133	170	8	14	19	34.09	30.09	2.89515	3.89307		0	85.0125	75.0374	159	8
6	2	7	74.8	5.236	182	35.8	38.306	16	1.19	23.9	31.1	25.573	33.277	8	13	0	-1	66.7598	86.8715	62.3923	81.1883	50	81.25	137	166	8	13	17	33.06	31.3742	3.00746	4.37147		0.478399	92.3464	81.9041	167	8.5
6	3	15	74.8	11.22	184	40.2	46.23	15	1.14	27.7	35.1	31.855	40.365	8	12	0	-2	68.9055	87.3134	59.9178	75.9247	53.3333	80	148	171	9	13	17	28.91	29.2465	2.77622	4.4146		0.521524	71.9154	63.263	155	8.5
7	1	0	79.4	0	169	52.8	52.8	21	1.14	30.7	45.4	30.7	45.4	11	17	0	0	58.1439	85.9848	58.1439	85.9848	52.381	80.9524	114	156	10	17	20	37.98	33.98	2.70307	3.62054		0	71.9318	64.3561	156	12.5
7	2	7	79.4	5.558	170	40.4	43.228	19	1.2	28.9	39.3	30.923	42.051	10	16	-1	-1	71.5347	97.2772	66.8548	90.9133	52.6316	84.2105	120	162	11	17	19	38.64	37.3448	2.92948	4.22774		0.607207	95.6436	86.3903	149	12
7	3	15	79.4	11.91	169	47.5	54.625	19	1.2	29.7	34.6	34.155	39.79	10	15	-1	-2	62.5263	72.8421	54.3707	63.341	52.6316	78.9474	133	157	14	17	20	37.52	39.148	3.02075	4.72734		1.1068	78.9895	71.6668	146	12
8	1	0	70.2	0	184	48.1	48.1	17	1.13	27.1	38.9	27.1	38.9	9	13	0	0	56.341	80.8732	56.341	80.8732	52.9412	76.4706	123	151	9	15	19	33.43	29.43	3.04711	4.10058		0	69.501	61.185	151	9.5
8	2	7	70.2	4.914	177	45.1	48.257	16	1.06	26.5	41.9	28.355	44.833	8	15	-1	-2	58.7583	92.9047	54.9143	86.8268	50	93.75	120	168	9	17	19	38.69	37.3983	3.12943	4.51605		0.415472	85.7871	77.4982	165	14
8	3	15	70.2	10.53	180	40.9	47.035	16	1.16	28.3	38.7	32.545	44.505	9	13	0		69.1932	94.621	60.168	82.2792	56.25	81.25	124	161	10	15	18	37.95	39.6425	3.53156	5.52352		1.42294	92.7873	84.283	167	13.5
12	1	0	61.2	0	183	43.1	43.1	16	1.1	29.9	38.4	29.9	38.4	10	14	0	0	69.3735	89.0951	69.3735	89.0951	62.5	87.5	149	171	10	15	18	35.76	31.76	3.06135	4.10914		0	82.9698	73.6891	167	12
12	2	7	61.2	4.284	177	43.6	46.652	15	1.17	29.5	40.2	31.565	43.014	9	12	-1	-2	67.6606	92.2018	63.2342	86.1699	60	80	149	164	9	13	17	36.06	34.5842	3.60641	5.22029		1.11115	82.7064	74.1323	170	12
12	3	15	61.2	9.18	164	39.7	45.655	13	1.05	24.8	36.4	28.52	41.86	8	12	-2	-2	62.4685	91.6877	54.3204	79.7284	61.5385	92.3077	141	159	11	14	18	33.09	34.0535	3.26156	5.14019		1.03105	83.3501	74.5888	155	12.5
9	1	0	72	0	190	40.2	40.2	16	1.21	21.1	37.7	21.1	37.7	8	14	0	0	52.4876	93.7811	52.4876	93.7811	50	87.5	133	179	8	17	21	41	37	3.58286	4.7871		0	101.99	92.0398	182	14
9	2	7	72	5.04	186	46.3	49.541	15	1.12	25.3	39.4	27.071	42.158	9	13	1	-1	54.6436	85.0972	51.0688	79.5301	60	86.6667	151	181	9	16	20	43.23	42.2561	4.09747	5.88768		1.10059	93.3693	85.2952	184	14
9	3	15	72	10.8	194	36.7	42.205	15	1.35	22.8	32.7	26.22	37.605	9	12	1	-2	62.1253	89.1008	54.022	77.479	60	80	155	182	9	16	20	41.29	43.4835	4.21367	6.56359		1.7765	112.507	103.029	178	15
10	1	0	93.7	0	180	44.8	44.8	18	1.23	25.2	36.4	25.2	36.4	9	15	0	0	56.25	81.25	56.25	81.25	50	83.3333	123	168	9	10	15	35.49	31.49	2.83218	3.80259		0	79.2188	70.2902	159	11.5
10	2	7	93.7	6.559	183	53.1	56.817	18	1.12	30.1	42.4	32.207	45.368	9	13	0	-2	56.6855	79.8493	52.9771	74.6256	50	72.2222	133	159	9	10	16	30.7	28.849	2.75451	4.01963		0.217035	57.8154	50.7753	149	12.5
10	3	15	93.7	14.055	188	44.5	51.175	17	1.11	27.1	37.4	31.165	43.01	9	12	0	-3	60.8989	84.0449	52.9555	73.0826	52.9412	70.5882	139	161	10	11	18	31.14	31.811	3.03514	4.80169		0.999101	69.9775	62.1612	143	12
11	1	0	62.8	0	196	48.4	48.4	18	1.14	25.4	43.2	25.4	43.2	9	16	0	0	52.4793	89.2562	52.4793	89.2562	50	88.8889	124	184	10	17	19	36.09	32.09	2.70742	3.63286		0	74.5661	66.3017	191	13.5
11	2	7	62.8	4.396	185	49	52.43	16	1	28.1	47.2	30.067	50.504	9	15	0	-1	57.3469	96.3265	53.5953	90.0248	56.25	93.75	126	181	10	17	19	38.92	37.6444	3.15079	4.54577		0.912915	79.4286	71.7994	188	14
11	3	15	62.8	9.42	193	44.5	51.175	15	1.06	29.1	43.5	33.465	50.025	9	14	0	-2	65.3933	97.7528	56.8637	85.0024	60	93.3333	140	189	10	17	18	38.69	40.4935	3.35296	5.23909		1.60623	86.9438	79.1275	185	14
abbreviations
bm	body mass
abs	absolute
Hrmax	maximal heart rate
VO2max	maximal oxygen consumption

## Sheet: caracterização da amostra
name	body mass	stature	age	training volume (km/week)
1	72.3	190	19	50
2	86.4	185	33	30
3	81.2	183	23	30
4	77.2	178	41	50
5	75.1	177	44	50
6	74.8	170	34	40
7	79.4	188	30	50
8	70.2	178	39	40
9	62.8	178	30	30
10	61.2	173	32	30
11	72	181	21	40
12	93.7	189	30	30
average	75.525	180.833	31.3333	39.1667
sd	8.74472	6.06676	7.39745	8.62007
